# Supplementary material for: PLA2 Inhibitor Varespladib as an Alternative to the Antivenom Treatment for Bites from Nikolsky’s Viper Vipera berus nikolskii
Source: Toxins (Basel). 2020 May 29;12(6):356. doi: 10.3390/toxins12060356 (PMC7354479; doi:10.3390/toxins12060356)
Supplement: Supplementary file 1 [file toxins-12-00356-s001.zip]

Archive with 1 entries (1 files):
- toxins-582878-supplementary.xlsx
