# Supplementary material for: PLA2 Inhibitor Varespladib as an Alternative to the Antivenom Treatment for Bites from Nikolsky’s Viper Vipera berus nikolskii
Source: Toxins (Basel). 2020 May 29;12(6):356. doi: 10.3390/toxins12060356 (PMC7354479; doi:10.3390/toxins12060356)
Supplement: Supplementary file 1 [file toxins-12-00356-s001.zip › toxins-582878-supplementary.xlsx]

## Sheet: Лист1
Group	Specimen number	Beginning of symptoms, minutes	Time of death, minutes	Conditions of sceletal muscles	Mesentery vessels	condition of the gastrointestinal tract	Peritoneum	Liver condition	Kidneys condition	Lungs condition	Heart condition	Blood presence in miocard cavities	Spleen condition
Venom only, 8 mg/kg, subcutaneously	1	3	26	normal consistency	Strong hyperemia	paresis of the intestine	Presence of serose excudate	normal consistency	hyperemia	Collapsed, airless	Myocardial elasticity is preserved	Blood is absent	enlarged
Venom only, 8 mg/kg, subcutaneously	2	3	77	normal consistency	Strong hyperemia	paresis of the intestine	Presence of serose excudate	normal consistency	hyperemia	Collapsed, airless	Myocardial elasticity is preserved	Blood is absent	enlarged
Venom only, 8 mg/kg, subcutaneously	3	3	290	normal consistency	Strong hyperemia	paresis of the intestine	Presence of serose excudate	normal consistency	hyperemia	Collapsed, airless	Myocardial elasticity is preserved	Blood is absent	enlarged
Venom + Varespladib, 8 mg/kg, subcutaneously	4	720	1440	flabby	Moderate hyperemia	paresis of the intestine	Presence of serose excudate	flabby	hyperemia, border between zones is smoothed	умеренно спавшиеся (в), воздушны (г), сильно гиперемированны (д)	Myocardial elasticity is lost	Blood and clots are present	enlarged, hyperemic
Supplementary Material, “PLA2 inhibitor Varespladib as an alternative to the antivenom treatment for bites from Nikolsky’s viper Vipera berus nikolskii”
S1 Table 1, Necropsy results of experimental animals
